# Supplementary material for: Transcriptome-wide analysis of a baculovirus using nanopore sequencing
Source: Sci Data. 2018 Dec 4;5:180276. doi: 10.1038/sdata.2018.276 (PMC6278695; doi:10.1038/sdata.2018.276)
Supplement: Supplementary file 1 [file sdata2018276-isa1.zip]

Archive with 4 entries (4 files):
- i_Investigation.txt
- s_Tombacz371a_study.txt
- a_Tombacz371a_rna.txt
- a_Tombacz371a_dna.txt
