# Supplementary material for: Transcriptome-wide analysis of a baculovirus using nanopore sequencing
Source: Sci Data. 2018 Dec 4;5:180276. doi: 10.1038/sdata.2018.276 (PMC6278695; doi:10.1038/sdata.2018.276)
Supplement: Supplementary file 1 [file sdata2018276-isa1.zip › i_Investigation.txt]

# Investigation File generated for Scientific Data with Investigation File Authoring Tool version 0.1.0 on 05/11/2018 - This metadata file is CC0
ONTOLOGY SOURCE REFERENCE
Term Source Name	NCBITaxon	BTO	OBI	ERO	NCIT	BAO	FBbi	MMO
Term Source File	http://data.bioontology.org/ontologies/NCBITAXON	http://data.bioontology.org/ontologies/BTO	http://data.bioontology.org/ontologies/OBI	http://data.bioontology.org/ontologies/ERO	http://data.bioontology.org/ontologies/NCIT	http://data.bioontology.org/ontologies/BAO	http://data.bioontology.org/ontologies/FBbi	http://data.bioontology.org/ontologies/MMO
Term Source Version	2016AB	unknown	2014-08-18	2013-08-02	17.06d	2.0		2.27
Term Source Description	National Center for Biotechnology Information (NCBI) Organismal Classification	BRENDA Tissue and Enzyme Source Ontology	Ontology for Biomedical Investigations	Eagle-I Research Resource Ontology	National Cancer Institute Thesaurus	BioAssay Ontology	Biological Imaging Methods Ontology	Measurement Method Ontology
INVESTIGATION
Investigation Identifier
Investigation Title
Investigation Description
Investigation Submission Date
Investigation Public Release Date
INVESTIGATION PUBLICATIONS
Investigation PubMed ID
Investigation Publication DOI
Investigation Publication Author List
Investigation Publication Title
Investigation Publication Status
Investigation Publication Status Term Accession Number
Investigation Publication Status Term Source REF
INVESTIGATION CONTACTS
Investigation Person Last Name
Investigation Person Mid Initials
Investigation Person First Name
Investigation Person Address
Investigation Person Phone
Investigation Person Fax
Investigation Person Email
Investigation Person Affiliation
Investigation Person Roles
Investigation Person Roles Term Accession Number
Investigation Person Roles Term Source REF
STUDY
Study Identifier	10.1038/sdata.2018.276
Study Title	Transcriptome-wide analysis of a baculovirus using nanopore sequencing
Study Submission Date	23/07/2018
Study Public Release Date	04/12/2018
Study Description	http://www.nature.com/articles/sdata2018276#abstract
Study File Name	s_Tombacz371a_study.txt
Comment[Subject Keywords]	///;///;//
Comment[Manuscript Licence]	CC BY-4.0
Comment[Experimental Metadata Licence]	CC0
Comment[Supplementary Information File Name]	
Comment[Supplementary Information File Type]	x-zip-compressed
Comment[Supplementary Information File URL]	http://www.nature.com/articles/sdata2018276#supplementary-information
Comment[Data Repository]	European Nucleotide Archive;European Nucleotide Archive
Comment[Data Record Accession]	PRJEB24943;PRJEB27818
Comment[Data Record URI]	http://identifiers.org/ena.embl:PRJEB24943;http://identifiers.org/ena.embl:PRJEB27818
STUDY DESIGN DESCRIPTORS
Study Design Type	transcription profiling design	gene expression analysis objective
Study Design Type Term Accession Number	OBI:0001430	http://www.ebi.ac.uk/efo/swo/SWO_0000553
Study Design Type Term Source REF	OBI	ERO
STUDY PUBLICATIONS
Study PubMed ID	""
Study Publication DOI	doi:10.1038/s41598-018-26955-8
Study Publication Author List	""
Study Publication Title	""
Study Publication Status	published
Study Publication Status Term Accession Number	
Study Publication Status Term Source REF	
STUDY FACTORS
Study Factor Name	species
Study Factor Type	Species
Study Factor Type Term Accession Number	NCIT:C45293
Study Factor Type Term Source REF	NCIT
STUDY ASSAYS
Study Assay Measurement Type	transcriptional profiling assay	cDNA
Study Assay Measurement Type Term Accession Number	BAO:0002995	BAO:0000315
Study Assay Measurement Type Term Source REF	BAO	BAO
Study Assay Technology Type	RNA sequencing	DNA sequencing
Study Assay Technology Type Term Accession Number	ERO:0001658	OBI:0000626
Study Assay Technology Type Term Source REF	ERO	ERO
Study Assay Technology Platform	instrument; manufacturer	instrument; manufacturer
Study Assay File Name	a_Tombacz371a_rna.txt	a_Tombacz371a_dna.txt
STUDY PROTOCOLS
Study Protocol Name	Cells, viruses and infection conditions	RNA extraction	Direct RNA sequencing	Oxford Nanopore 1D cDNA sequencing
Study Protocol Type	sample preparation method	sample preparation method	RNA-seq assay	DNA sequencing
Study Protocol Type Term Accession Number	FBbi:00000001	FBbi:00000001	MMO:0000659	OBI:0000626
Study Protocol Type Term Source REF	FBbi	FBbi	MMO	ERO
Study Protocol Description				
Study Protocol URI	""	""	""	""
Study Protocol Version				
Study Protocol Parameters Name	""	""	instrument; manufacturer	instrument; manufacturer
Study Protocol Parameters Name Term Accession Number	""	""	""	""
Study Protocol Parameters Name Term Source REF	""	""	""	""
Study Protocol Components Name	""	""	""	""
Study Protocol Components Type	""	""	""	""
Study Protocol Components Type Term Accession Number	""	""	""	""
Study Protocol Components Type Term Source REF	""	""	""	""
STUDY CONTACTS
Study Person Last Name	Boldogkői	Moldován	Szűcs	Tombácz
Study Person First Name	Zsolt	Norbert	Attila	Dóra
Study Person Mid Initials				
Study Person Email	boldogkoi.zsolt@med.u-szeged.hu	""	""	tombacz.dora@med.u-szeged.hu)
Study Person Phone				
Study Person Fax				
Study Person Address				
Study Person Affiliation	Department of Medical Biology, Faculty of Medicine, University of Szeged, Szeged, 6720, Hungary	Department of Medical Biology, Faculty of Medicine, University of Szeged, Szeged, 6720, Hungary	Department of Medical Biology, Faculty of Medicine, University of Szeged, Szeged, 6720, Hungary	Department of Medical Biology, Faculty of Medicine, University of Szeged, Szeged, 6720, Hungary
Study Person Roles				
Study Person Roles Term Accession Number				
Study Person Roles Term Source REF				
Comment[Study Person ORCID]		0000-0003-4138-586X		0000-0001-5520-2978
Comment[Funder]				
Comment[FundRef ID]				
Comment[Funder Term Source REF]				
Comment[Grant Identifier]				
