# Supplementary material for: Transcriptome-wide analysis of a baculovirus using nanopore sequencing
Source: Sci Data. 2018 Dec 4;5:180276. doi: 10.1038/sdata.2018.276 (PMC6278695; doi:10.1038/sdata.2018.276)
Supplement: Supplementary file 1 [file sdata2018276-isa1.zip › s_Tombacz371a_study.txt]

Source Name	Characteristics[organism]	Term Source REF	Term Accession Number	Characteristics[cell line]	Term Source REF	Term Accession Number	Protocol REF	Protocol REF	Sample Name	Factor Value[species]
virus stock from SOLVO Biotechnology Inc Szeged Hungary	Spodoptera frugiperda	NCBITaxon	NCBITaxon:7108	SF-9 cell	BTO	BTO:0001240	Cells, viruses and infection conditions	RNA extraction	Spodoptera frugiperda total RNA	Spodoptera frugiperda
virus stock from SOLVO Biotechnology Inc Szeged Hungary	Autographa californica multiple nucleopolyhedrovirus	NCBITaxon	NCBITaxon:307456	SF-9 cell	BTO	BTO:0001240	Cells, viruses and infection conditions	RNA extraction	Autographa californica multiple nucleopolyhedrovirus total RNA	Autographa californica multiple nucleopolyhedrovirus
virus stock from SOLVO Biotechnology Inc Szeged Hungary	Autographa californica multiple nucleopolyhedrovirus	NCBITaxon	NCBITaxon:307456	SF-9 cell	BTO	BTO:0001240	Cells, viruses and infection conditions	RNA extraction	Autographa californica multiple nucleopolyhedrovirus cDNA	Autographa californica multiple nucleopolyhedrovirus
virus stock from SOLVO Biotechnology Inc Szeged Hungary	Spodoptera frugiperda	NCBITaxon	NCBITaxon:7108	SF-9 cell	BTO	BTO:0001240	Cells, viruses and infection conditions	RNA extraction	Spodoptera frugiperda cDNA	Spodoptera frugiperda
