# Supplementary material for: Transcriptome-wide analysis of a baculovirus using nanopore sequencing
Source: Sci Data. 2018 Dec 4;5:180276. doi: 10.1038/sdata.2018.276 (PMC6278695; doi:10.1038/sdata.2018.276)
Supplement: Supplementary file 1 [file sdata2018276-isa1.zip › a_Tombacz371a_rna.txt]

Sample Name	Protocol REF	Parameter Value[instrument]	Parameter Value[manufacturer]	Assay Name	Raw Data File	Comment[Data Repository]	Comment[Data Record Accession]	Comment[Data Record URI]	Factor Value[species]
Autographa californica multiple nucleopolyhedrovirus total RNA	Direct RNA sequencing	MinION	Oxford Nanopore Technologies	ERR2300649	ERX2351986	European Nucleotide Archive	PRJEB24943	http://identifiers.org/ena.embl:PRJEB24943	Autographa californica multiple nucleopolyhedrovirus
Spodoptera frugiperda total RNA	Direct RNA sequencing	MinION	Oxford Nanopore Technologies	ERR2302995	ERX2354331	European Nucleotide Archive	PRJEB24943	http://identifiers.org/ena.embl:PRJEB24943	Spodoptera frugiperda
