# Supplementary material for: Transcriptome-wide analysis of a baculovirus using nanopore sequencing
Source: Sci Data. 2018 Dec 4;5:180276. doi: 10.1038/sdata.2018.276 (PMC6278695; doi:10.1038/sdata.2018.276)
Supplement: Supplementary file 1 [file sdata2018276-isa1.zip › a_Tombacz371a_dna.txt]

Sample Name	Protocol REF	Parameter Value[instrument]	Parameter Value[manufacturer]	Comment[CAP selection]	Assay Name	Raw Data File	Comment[Data Repository]	Comment[Data Record Accession]	Comment[Data Record URI]	Factor Value[species]
Spodoptera frugiperda cDNA	Oxford Nanopore 1D cDNA sequencing	MinION	Oxford Nanopore Technologies	no	ERR2704813	ERX2719156	European Nucleotide Archive	PRJEB27818	http://identifiers.org/ena.embl:PRJEB27818	Spodoptera frugiperda
Spodoptera frugiperda cDNA	Oxford Nanopore 1D cDNA sequencing	MinION	Oxford Nanopore Technologies	no	ERR2704814	ERX2719157	European Nucleotide Archive	PRJEB27818	http://identifiers.org/ena.embl:PRJEB27818	Spodoptera frugiperda
Spodoptera frugiperda cDNA	Oxford Nanopore 1D cDNA sequencing	MinION	Oxford Nanopore Technologies	no	ERR2704815	ERX2719158	European Nucleotide Archive	PRJEB27818	http://identifiers.org/ena.embl:PRJEB27818	Spodoptera frugiperda
Spodoptera frugiperda cDNA	Oxford Nanopore 1D cDNA sequencing	MinION	Oxford Nanopore Technologies	no	ERR2704816	ERX2719159	European Nucleotide Archive	PRJEB27818	http://identifiers.org/ena.embl:PRJEB27818	Spodoptera frugiperda
Spodoptera frugiperda cDNA	Oxford Nanopore 1D cDNA sequencing	MinION	Oxford Nanopore Technologies	no	ERR2704817	ERX2719160	European Nucleotide Archive	PRJEB27818	http://identifiers.org/ena.embl:PRJEB27818	Spodoptera frugiperda
Spodoptera frugiperda cDNA	Oxford Nanopore 1D cDNA sequencing	MinION	Oxford Nanopore Technologies	no	ERR2704818	ERX2719161	European Nucleotide Archive	PRJEB27818	http://identifiers.org/ena.embl:PRJEB27818	Spodoptera frugiperda
Spodoptera frugiperda cDNA	Oxford Nanopore 1D cDNA sequencing	MinION	Oxford Nanopore Technologies	no	ERR2704819	ERX2719162	European Nucleotide Archive	PRJEB27818	http://identifiers.org/ena.embl:PRJEB27818	Spodoptera frugiperda
Spodoptera frugiperda cDNA	Oxford Nanopore 1D cDNA sequencing	MinION	Oxford Nanopore Technologies	no	ERR2704820	ERX2719163	European Nucleotide Archive	PRJEB27818	http://identifiers.org/ena.embl:PRJEB27818	Spodoptera frugiperda
Spodoptera frugiperda cDNA	Oxford Nanopore 1D cDNA sequencing	MinION	Oxford Nanopore Technologies	no	ERR2704821	ERX2719164	European Nucleotide Archive	PRJEB27818	http://identifiers.org/ena.embl:PRJEB27818	Spodoptera frugiperda
Spodoptera frugiperda cDNA	Oxford Nanopore 1D cDNA sequencing	MinION	Oxford Nanopore Technologies	no	ERR2302996	ERX2354332	European Nucleotide Archive	PRJEB24943	http://identifiers.org/ena.embl:PRJEB24943	Spodoptera frugiperda
Spodoptera frugiperda cDNA	Oxford Nanopore 1D cDNA sequencing	MinION	Oxford Nanopore Technologies	yes	ERR2508974	ERX2528425	European Nucleotide Archive	PRJEB24943	http://identifiers.org/ena.embl:PRJEB24943	Spodoptera frugiperda
Autographa californica multiple nucleopolyhedrovirus cDNA	Oxford Nanopore 1D cDNA sequencing	MinION	Oxford Nanopore Technologies	no	ERR2704822	ERX2719165	European Nucleotide Archive	PRJEB27818	http://identifiers.org/ena.embl:PRJEB27818	Autographa californica multiple nucleopolyhedrovirus
Autographa californica multiple nucleopolyhedrovirus cDNA	Oxford Nanopore 1D cDNA sequencing	MinION	Oxford Nanopore Technologies	no	ERR2704823	ERX2719166	European Nucleotide Archive	PRJEB27818	http://identifiers.org/ena.embl:PRJEB27818	Autographa californica multiple nucleopolyhedrovirus
Autographa californica multiple nucleopolyhedrovirus cDNA	Oxford Nanopore 1D cDNA sequencing	MinION	Oxford Nanopore Technologies	no	ERR2704824	ERX2719167	European Nucleotide Archive	PRJEB27818	http://identifiers.org/ena.embl:PRJEB27818	Autographa californica multiple nucleopolyhedrovirus
Autographa californica multiple nucleopolyhedrovirus cDNA	Oxford Nanopore 1D cDNA sequencing	MinION	Oxford Nanopore Technologies	no	ERR2704825	ERX2719168	European Nucleotide Archive	PRJEB27818	http://identifiers.org/ena.embl:PRJEB27818	Autographa californica multiple nucleopolyhedrovirus
Autographa californica multiple nucleopolyhedrovirus cDNA	Oxford Nanopore 1D cDNA sequencing	MinION	Oxford Nanopore Technologies	no	ERR2704826	ERX2719169	European Nucleotide Archive	PRJEB27818	http://identifiers.org/ena.embl:PRJEB27818	Autographa californica multiple nucleopolyhedrovirus
Autographa californica multiple nucleopolyhedrovirus cDNA	Oxford Nanopore 1D cDNA sequencing	MinION	Oxford Nanopore Technologies	no	ERR2704827	ERX2719170	European Nucleotide Archive	PRJEB27818	http://identifiers.org/ena.embl:PRJEB27818	Autographa californica multiple nucleopolyhedrovirus
Autographa californica multiple nucleopolyhedrovirus cDNA	Oxford Nanopore 1D cDNA sequencing	MinION	Oxford Nanopore Technologies	no	ERR2704828	ERX2719171	European Nucleotide Archive	PRJEB27818	http://identifiers.org/ena.embl:PRJEB27818	Autographa californica multiple nucleopolyhedrovirus
Autographa californica multiple nucleopolyhedrovirus cDNA	Oxford Nanopore 1D cDNA sequencing	MinION	Oxford Nanopore Technologies	no	ERR2704829	ERX2719172	European Nucleotide Archive	PRJEB27818	http://identifiers.org/ena.embl:PRJEB27818	Autographa californica multiple nucleopolyhedrovirus
Autographa californica multiple nucleopolyhedrovirus cDNA	Oxford Nanopore 1D cDNA sequencing	MinION	Oxford Nanopore Technologies	no	ERR2704830	ERX2719173	European Nucleotide Archive	PRJEB27818	http://identifiers.org/ena.embl:PRJEB27818	Autographa californica multiple nucleopolyhedrovirus
Autographa californica multiple nucleopolyhedrovirus cDNA	Oxford Nanopore 1D cDNA sequencing	MinION	Oxford Nanopore Technologies	no	ERR2300648	ERX2351985	European Nucleotide Archive	PRJEB24943	http://identifiers.org/ena.embl:PRJEB24943	Autographa californica multiple nucleopolyhedrovirus
Autographa californica multiple nucleopolyhedrovirus cDNA	Oxford Nanopore 1D cDNA sequencing	MinION	Oxford Nanopore Technologies	yes	ERR2508973	ERX2528424	European Nucleotide Archive	PRJEB24943	http://identifiers.org/ena.embl:PRJEB24943	Autographa californica multiple nucleopolyhedrovirus
